# Supplementary material for: Changes in the circumscription of Deprea (Physalideae, Solanaceae): thirty two new combinations
Source: PhytoKeys. 2015 Feb 27;(46):73–87. doi: 10.3897/phytokeys.46.9069 (PMC4391959; doi:10.3897/phytokeys.46.9069)
Supplement: XML Treatment for Deprea [file phytokeys.46.9069-treatment1.xml]

<!DOCTYPE tp:taxon-treatment
  PUBLIC "-//TaxonX//DTD Taxonomic Treatment Publishing DTD v0 20100105//EN" "tax-treatment-NSO.dtd">
<tp:taxon-treatment xmlns:tp="http://www.plazi.org/taxpub"><tp:treatment-meta><kwd-group><label>Taxon classification</label><kwd><named-content content-type="kingdom">Plantae</named-content></kwd><kwd><named-content content-type="order">Solanales</named-content></kwd><kwd><named-content content-type="family">Solanaceae</named-content></kwd></kwd-group><mixed-citation publication-type="journal"><person-group><name><surname>Deanna</surname><given-names>Rocío</given-names></name><name><surname>González</surname><given-names>Segundo Leiva</given-names></name><name><surname>Barboza</surname><given-names>Gloria Estela</given-names></name></person-group><article-title>Changes in the circumscription of <italic><tp:taxon-name><tp:taxon-name-part taxon-name-part-type="genus">Deprea</tp:taxon-name-part></tp:taxon-name></italic> (<tp:taxon-name><tp:taxon-name-part taxon-name-part-type="tribe">Physalideae</tp:taxon-name-part></tp:taxon-name>, <tp:taxon-name><tp:taxon-name-part taxon-name-part-type="family">Solanaceae</tp:taxon-name-part></tp:taxon-name>): thirty two new combinations</article-title><source>PhytoKeys</source><day>27</day><month>2</month><year>2015</year><volume>2015</volume><issue>46</issue><fpage>73</fpage><lpage>87</lpage><pub-id pub-id-type="doi">10.3897/phytokeys.46.9069</pub-id></mixed-citation></tp:treatment-meta><tp:nomenclature><tp:taxon-name>
                        <tp:taxon-name-part taxon-name-part-type="genus">Deprea</tp:taxon-name-part>
                    </tp:taxon-name><tp:taxon-authority>Raf., Sylva Tellur. 57. 1838.</tp:taxon-authority><tp:nomenclature-citation-list><tp:nomenclature-citation><tp:taxon-name><tp:taxon-name-part taxon-name-part-type="genus">Larnax</tp:taxon-name-part></tp:taxon-name><comment> Miers, Ann. Mag. Nat. Hist., ser. 2 (4): 37. 1849, <bold>syn. nov.</bold></comment></tp:nomenclature-citation></tp:nomenclature-citation-list></tp:nomenclature><tp:treatment-sec sec-type="Type"><title>Type.</title><p><italic><tp:taxon-name><tp:taxon-name-part taxon-name-part-type="genus">Deprea</tp:taxon-name-part> <tp:taxon-name-part taxon-name-part-type="species">orinocensis</tp:taxon-name-part></tp:taxon-name></italic> (Kunth) Raf. (Lectotype species, designated in <xref ref-type="bibr" rid="B5">D’Arcy 1973</xref> [1974]. Flora of Panama, Part IX. Family 170. <tp:taxon-name><tp:taxon-name-part taxon-name-part-type="family">Solanaceae</tp:taxon-name-part></tp:taxon-name>. Ann. Missouri Bot. Gard. 60 (3): 624).</p><p>Erect shrubs to small trees with spreading branches, exceptionally herbs with axillary inflorescences generally with three to 15 flowers per node, calyx lobes minute or short, exceptionally long and narrowly triangular, corolla funnel-shaped to stellate, stamen petalum broadening gradually to abruptly in width basipetally, with or without auricles, anthers dorsifixed, generally exserted and mucronate, ovary glabrous, fruiting calyx always accrescent, enveloping the fleshy berry tightly or loosely.</p></tp:treatment-sec><ref-list><ref id="B5"><mixed-citation xmlns:xlink="http://www.w3.org/1999/xlink" xlink:type="simple"><person-group><name name-style="western"><surname>D´Arcy</surname><given-names>WG</given-names></name></person-group> (<year>1973</year>) <article-title>New names for Neotropical plants.</article-title><source>Phytologia</source><volume>25</volume>: <fpage>116</fpage>.</mixed-citation></ref></ref-list></tp:taxon-treatment>
