# Supplementary material for: Changes in the circumscription of Deprea (Physalideae, Solanaceae): thirty two new combinations
Source: PhytoKeys. 2015 Feb 27;(46):73–87. doi: 10.3897/phytokeys.46.9069 (PMC4391959; doi:10.3897/phytokeys.46.9069)
Supplement: XML Treatment for Deprea nieva [file phytokeys.46.9069-treatment17.xml]

<!DOCTYPE tp:taxon-treatment
  PUBLIC "-//TaxonX//DTD Taxonomic Treatment Publishing DTD v0 20100105//EN" "tax-treatment-NSO.dtd">
<tp:taxon-treatment xmlns:tp="http://www.plazi.org/taxpub"><tp:treatment-meta><kwd-group><label>Taxon classification</label><kwd><named-content content-type="kingdom">Plantae</named-content></kwd><kwd><named-content content-type="order">Solanales</named-content></kwd><kwd><named-content content-type="family">Solanaceae</named-content></kwd></kwd-group><mixed-citation publication-type="journal"><person-group><name><surname>Deanna</surname><given-names>Rocío</given-names></name><name><surname>González</surname><given-names>Segundo Leiva</given-names></name><name><surname>Barboza</surname><given-names>Gloria Estela</given-names></name></person-group><article-title>Changes in the circumscription of <italic><tp:taxon-name><tp:taxon-name-part taxon-name-part-type="genus">Deprea</tp:taxon-name-part></tp:taxon-name></italic> (<tp:taxon-name><tp:taxon-name-part taxon-name-part-type="tribe">Physalideae</tp:taxon-name-part></tp:taxon-name>, <tp:taxon-name><tp:taxon-name-part taxon-name-part-type="family">Solanaceae</tp:taxon-name-part></tp:taxon-name>): thirty two new combinations</article-title><source>PhytoKeys</source><day>27</day><month>2</month><year>2015</year><volume>2015</volume><issue>46</issue><fpage>73</fpage><lpage>87</lpage><pub-id pub-id-type="doi">10.3897/phytokeys.46.9069</pub-id></mixed-citation></tp:treatment-meta><tp:nomenclature><tp:taxon-name>
                        <tp:taxon-name-part taxon-name-part-type="genus">Deprea</tp:taxon-name-part>
                        <tp:taxon-name-part taxon-name-part-type="species">nieva</tp:taxon-name-part>
                        <object-id xmlns:xlink="http://www.w3.org/1999/xlink" content-type="ipni" xlink:type="simple">urn:lsid:ipni.org:names:77145440-1</object-id>
                    </tp:taxon-name><tp:taxon-authority>(S.Leiva &amp; N.W.Sawyer) Barboza &amp; Deanna</tp:taxon-authority><tp:taxon-status xmlns:xlink="http://www.w3.org/1999/xlink" xlink:type="simple">comb. nov.</tp:taxon-status><tp:nomenclature-citation-list><tp:nomenclature-citation><tp:taxon-name><tp:taxon-name-part taxon-name-part-type="genus">Larnax</tp:taxon-name-part> <tp:taxon-name-part taxon-name-part-type="species">nieva</tp:taxon-name-part></tp:taxon-name><comment> S.Leiva &amp; N.W.Sawyer, Arnaldoa 10 (1): 106. 2003. Basionym</comment></tp:nomenclature-citation></tp:nomenclature-citation-list></tp:nomenclature><tp:treatment-sec sec-type="Type"><title>Type.</title><p>PERU. Amazonas: Bongará, km 384 carretera Nueva Cajamarca-Pomacochas (Florida), 2000 m, 05.41 S, 77.46 W, 12 June 1997 (fl, fr), <italic>S.Leiva &amp; N.W.Sawyer 2045</italic> (lectotype, designated in <xref ref-type="bibr" rid="B7">Deanna et al. 2014a</xref>, pg. 25: Leiva González &amp; Barboza, Arnaldoa 16(1): 32. Fig. 1. 2009).</p></tp:treatment-sec><ref-list><ref id="B7"><mixed-citation xmlns:xlink="http://www.w3.org/1999/xlink" xlink:type="simple"><person-group><name name-style="western"><surname>Deanna</surname><given-names>R</given-names></name><name name-style="western"><surname>Leiva González</surname><given-names>S</given-names></name><name name-style="western"><surname>Barboza</surname><given-names>GE</given-names></name></person-group> (<year>2014a</year>) <article-title>Four new species and eighteen lectotypifications of <italic><tp:taxon-name><tp:taxon-name-part taxon-name-part-type="genus">Larnax</tp:taxon-name-part></tp:taxon-name></italic> from Ecuador and Peru and a new synonym of <italic><tp:taxon-name><tp:taxon-name-part taxon-name-part-type="genus">Deprea</tp:taxon-name-part> <tp:taxon-name-part taxon-name-part-type="species">orinocensis</tp:taxon-name-part></tp:taxon-name></italic> (<tp:taxon-name><tp:taxon-name-part taxon-name-part-type="family">Solanaceae</tp:taxon-name-part></tp:taxon-name>: <tp:taxon-name><tp:taxon-name-part taxon-name-part-type="subfamily">Solanoideae</tp:taxon-name-part></tp:taxon-name>, <tp:taxon-name><tp:taxon-name-part taxon-name-part-type="tribe">Physalideae</tp:taxon-name-part></tp:taxon-name>).</article-title><source>Phytotaxa</source><volume>167</volume>(<issue>1</issue>): <fpage>1</fpage>–<lpage>34</lpage>. doi: <ext-link ext-link-type="doi" xlink:href="10.11646/phytotaxa.167.1.1" xlink:type="simple">10.11646/phytotaxa.167.1.1</ext-link></mixed-citation></ref></ref-list></tp:taxon-treatment>
