# Supplementary material for: Changes in the circumscription of Deprea (Physalideae, Solanaceae): thirty two new combinations
Source: PhytoKeys. 2015 Feb 27;(46):73–87. doi: 10.3897/phytokeys.46.9069 (PMC4391959; doi:10.3897/phytokeys.46.9069)
Supplement: XML Treatment for Deprea psilophyta [file phytokeys.46.9069-treatment23.xml]

<!DOCTYPE tp:taxon-treatment
  PUBLIC "-//TaxonX//DTD Taxonomic Treatment Publishing DTD v0 20100105//EN" "tax-treatment-NSO.dtd">
<tp:taxon-treatment xmlns:tp="http://www.plazi.org/taxpub"><tp:treatment-meta><kwd-group><label>Taxon classification</label><kwd><named-content content-type="kingdom">Plantae</named-content></kwd><kwd><named-content content-type="order">Solanales</named-content></kwd><kwd><named-content content-type="family">Solanaceae</named-content></kwd></kwd-group><mixed-citation publication-type="journal"><person-group><name><surname>Deanna</surname><given-names>Rocío</given-names></name><name><surname>González</surname><given-names>Segundo Leiva</given-names></name><name><surname>Barboza</surname><given-names>Gloria Estela</given-names></name></person-group><article-title>Changes in the circumscription of <italic><tp:taxon-name><tp:taxon-name-part taxon-name-part-type="genus">Deprea</tp:taxon-name-part></tp:taxon-name></italic> (<tp:taxon-name><tp:taxon-name-part taxon-name-part-type="tribe">Physalideae</tp:taxon-name-part></tp:taxon-name>, <tp:taxon-name><tp:taxon-name-part taxon-name-part-type="family">Solanaceae</tp:taxon-name-part></tp:taxon-name>): thirty two new combinations</article-title><source>PhytoKeys</source><day>27</day><month>2</month><year>2015</year><volume>2015</volume><issue>46</issue><fpage>73</fpage><lpage>87</lpage><pub-id pub-id-type="doi">10.3897/phytokeys.46.9069</pub-id></mixed-citation></tp:treatment-meta><tp:nomenclature><tp:taxon-name>
                        <tp:taxon-name-part taxon-name-part-type="genus">Deprea</tp:taxon-name-part>
                        <tp:taxon-name-part taxon-name-part-type="species">psilophyta</tp:taxon-name-part>
                        <object-id xmlns:xlink="http://www.w3.org/1999/xlink" content-type="ipni" xlink:type="simple">urn:lsid:ipni.org:names:77145443-1</object-id>
                    </tp:taxon-name><tp:taxon-authority>(N.W.Sawyer) S.Leiva &amp; Deanna</tp:taxon-authority><tp:taxon-status xmlns:xlink="http://www.w3.org/1999/xlink" xlink:type="simple">comb. nov.</tp:taxon-status><tp:nomenclature-citation-list><tp:nomenclature-citation><tp:taxon-name><tp:taxon-name-part taxon-name-part-type="genus">Larnax</tp:taxon-name-part> <tp:taxon-name-part taxon-name-part-type="species">psilophyta</tp:taxon-name-part></tp:taxon-name><comment> N.W.Sawyer, Novon 8 (1): 74. 1998. Basionym</comment></tp:nomenclature-citation></tp:nomenclature-citation-list></tp:nomenclature><tp:treatment-sec sec-type="Type"><title>Type.</title><p>ECUADOR. Zamora-Chinchipe: Nudo de Sabanilla, pass on road from Yanganá to Valladolid, elfin forest and clearings, 2800–2900 m, 5 Apr 1985 (fl, fr), <italic>G.W.Harling &amp; L.Andersson 23724</italic> (holotype: NY! [00312927]; isotype: QCA! [95-13/83]).</p><!--PageBreak--></tp:treatment-sec></tp:taxon-treatment>
